# Supplementary material for: Extrapolation of PBBs Environmental Transformation Mechanisms and Toxicity Risks of Byproducts
Source: Int J Mol Sci. 2025 Feb 19;26(4):1753. doi: 10.3390/ijms26041753 (PMC11855703; doi:10.3390/ijms26041753)
Supplement: Supplementary file 1 [file ijms-26-01753-s001.zip]

Archive with 1 entries (1 files):
- ijms-3474896-supplementary.pdf
